# Supplementary material for: Responsiveness of cats (Felidae) to silver vine (Actinidia polygama), Tatarian honeysuckle (Lonicera tatarica), valerian (Valeriana officinalis) and catnip (Nepeta cataria)
Source: BMC Vet Res. 2017 Mar 16;13:70. doi: 10.1186/s12917-017-0987-6 (PMC5356310; doi:10.1186/s12917-017-0987-6)
Supplement: Additional file 2: — Raw data.xlsx. Microsoft Excel 2013 file containing raw data (among others gender, age and responsiveness scores) for the domestic cats as well as for the tigers and bobcats. (XLSX 17 kb) [file 12917_2017_987_MOESM2_ESM.xlsx]

## Sheet: Domestic cats
Location	Age (months)	Gender	Social score (1=scared/shy)	Catnip	Silver vine	Tatarian honeysuckle	Valerian
Mary S Roberts	28	Female	3	0	10	0	0		0	Negative
Mary S Roberts	34	Female	2	5	5	5	0		5	Positive (mild/partial)
Mary S Roberts	58	Female	1	10	10	10	0		10	Positive (intense/full)
Mary S Roberts	96	Female	1	5	0	10	0
Mary S Roberts	40	Female	3	10	0	10
Mary S Roberts	105	Male	2	5	10	10	0
Mary S Roberts	11	Female	2	0	10	0	0
Mary S Roberts	36	Male	1	10	10	10	10
Mary S Roberts	144	Female	1	5	0	0	0
Mary S Roberts	67	Female	2	5	0	0	0
Mary S Roberts	37	Male	1	10	10	0	10
Mary S Roberts	132	Male	1	0	10	0	0
Mary S Roberts	8	Male	2	0	10	0	0
Mary S Roberts	12	Male	3	0	10	10	0
Mary S Roberts	60	Male	3	10	10	0	10
Mary S Roberts	12	Male	3	10	10	0	10
Mary S Roberts	18	Female	1	10	10	0	5
Mary S Roberts	18	Female	1	0	10	0	0
Mary S Roberts	18	Female	1	10	10	0	0
Mary S Roberts	18	Female	2	10	10	0	10
Private home	8	Male	3	0	10	10	10
Private home	8	Male	3	5	10	10	10
Private home	132	Female	2	5	10	0	10
Private home	63	Female	2	0	10	0	0
Private home	108	Female	2	0	10	0	0
Private home	16	Male	3	0	10	0	0
Private home	16	Female	2	0	10	0	0
Private home	16	Female	3	0	10	0	0
Private home	36	Male	2	10	10	10	0
Private home	24	Male	2	0	10	10	0
Private home	24	Male	2	10	10	10	10
Private home	144	Female	2	0	10	10	0
Riverside Cat Hospital	27	Female	3	10	10	0	0
Riverside Cat Hospital	7	Male	3	10	10	0	5
Riverside Cat Hospital	66	Female	3	10	5	10	0
Riverside Cat Hospital	42	Female	3	5	0	0	0
Riverside Cat Hospital	32	Female	1	0	10	0	0
Riverside Cat Hospital	96	Male	3	10	10	10	10
Room 8 Memorial Cat Foundation	84	Female	1	10	5	0	0
Room 8 Memorial Cat Foundation	144	Female	2	0	5	0	5
Room 8 Memorial Cat Foundation	36	Male	1		0	10
Room 8 Memorial Cat Foundation	36	Female	2	10	0	10	0
Room 8 Memorial Cat Foundation	12	Female	1	10	0	10	10
Room 8 Memorial Cat Foundation	84	Male	1	0	0	5	0
Room 8 Memorial Cat Foundation	60	Female	3	0	10	10	10
Room 8 Memorial Cat Foundation	72	Female	3	5	10	10	5
Room 8 Memorial Cat Foundation	60	Female	1	5	10	10	0
Room 8 Memorial Cat Foundation	60	Female	1	10	10	10	10
Room 8 Memorial Cat Foundation	180	Female	3	5	10	0	10
Room 8 Memorial Cat Foundation	11	Male	1	0	0	10	0
Room 8 Memorial Cat Foundation	18	Male	2	0	0	0	0
Room 8 Memorial Cat Foundation	96	Female	1	10	10	10	10
Room 8 Memorial Cat Foundation	7	Female	3	10	10	10	0
Room 8 Memorial Cat Foundation			1	5	10	10	0
Room 8 Memorial Cat Foundation	60	Female	1	10	10	10	10
Room 8 Memorial Cat Foundation	108	Female	1	5	10	5	10
Room 8 Memorial Cat Foundation	24	Female	2	10	10	10	10
Room 8 Memorial Cat Foundation	36	Female	2	0	10	5	0
Room 8 Memorial Cat Foundation	144	Female	2	10	10	10	10
Room 8 Memorial Cat Foundation	12	Male	1	10	10	10	10
Room 8 Memorial Cat Foundation	12	Female	3	0	10	0	10
Room 8 Memorial Cat Foundation	12	Male	3	0	10	10	10
Room 8 Memorial Cat Foundation	36	Female	1	10	5	5	10
Room 8 Memorial Cat Foundation	12	Male	2	10	10	10	10
Room 8 Memorial Cat Foundation	108	Female	1	10	10	10	10
Room 8 Memorial Cat Foundation	156	Female	2	5	5	10	10
Room 8 Memorial Cat Foundation	12	Female	3	0	0	0	0
Room 8 Memorial Cat Foundation	>120		2	10	10	10	0
Room 8 Memorial Cat Foundation	>120		3	10	10	10	0
Room 8 Memorial Cat Foundation	192	Female	2	10	10	10	0
Room 8 Memorial Cat Foundation	144	Male	3	10	10	10	10
Room 8 Memorial Cat Foundation	>120	Male	1	10	10	5	10
Room 8 Memorial Cat Foundation	120	Male	2	10	10	0	0
Room 8 Memorial Cat Foundation	>120	Female	1	10	10	10	10
Room 8 Memorial Cat Foundation	>120	Male	1	10	5	10	10
Room 8 Memorial Cat Foundation	180	Male	1	10	0		10
Room 8 Memorial Cat Foundation	144	Male	2	10	10	0	10
Room 8 Memorial Cat Foundation		Female	3	10	0	0	5
Room 8 Memorial Cat Foundation	>120		1	5	10	10	10
Room 8 Memorial Cat Foundation	156	Female	1	5	0	0	0
Room 8 Memorial Cat Foundation	132	Male	3	10	10	0	5
Room 8 Memorial Cat Foundation	>120	Female	1	0	0	0	0
Room 8 Memorial Cat Foundation	48	Male	2	10	0	0	0
Room 8 Memorial Cat Foundation	36	Female	2	10	10	0	0
Room 8 Memorial Cat Foundation	24	Male	2	10	10	10	0
Room 8 Memorial Cat Foundation	60	Female	2	10	10	0	0
Room 8 Memorial Cat Foundation			1	0	10	0	0
Room 8 Memorial Cat Foundation		Male	2	10	10	0	10
Room 8 Memorial Cat Foundation	24	Female	2	10	10	0	10
Room 8 Memorial Cat Foundation	36	Female	3	0	0	0	0
Room 8 Memorial Cat Foundation	120	Male	1	0	10
Room 8 Memorial Cat Foundation	72	Female	1	0	0	10	5
Room 8 Memorial Cat Foundation			2	10	10	10	0
Room 8 Memorial Cat Foundation			1	0	10	0	0
Room 8 Memorial Cat Foundation			1	10	10	0	10
Room 8 Memorial Cat Foundation			1	10	10	5	10
Room 8 Memorial Cat Foundation		Female	1	10	10
Room 8 Memorial Cat Foundation			1	0	0	0	0
Room 8 Memorial Cat Foundation		Male	1	0	0	0	0
Room 8 Memorial Cat Foundation	60	Female	3	10	10	10	10
			0, n=	32	21	46	51
			5, n=	16	7	7	7
			10, n=	51	72	44	38
				99	100	97	96
			0, n=	0.323232	0.21	0.474227	0.53125
			5, n=	0.161616	0.07	0.0721649	0.0729167
			10, n=	0.515152	0.72	0.453608	0.395833
				1	1	1	1
			0, n=	0.323232	0.21	0.474227	0.53125
			5 or 10, n=	0.676768	0.79	0.525773	0.46875
				1	1	1	1

## Sheet: Tigers and bobcats
Cat	Gender	Age (years)	Bag (yes/no)	Catnip	Silver vine
Tiger 1	Female	?	No	0	-1		-1	Disapproving
Tiger 2	Female	?	No	5	0		0	Negative
Tiger 3	Female	16	Yes	0	-1		5	Positive (mild/partial)
Tiger 4	Female	16	Yes	0	0		10	Positive (intense/full)
Tiger 5	Male	20	Yes	0	0		NT	Not tested
Tiger 6	Male	20	Yes	0	-1
Tiger 7	Female	16	Yes	0	0
Tiger 8	Female	?	No	0	-1
Tiger 9	Female	20	Yes	0	-1
Bobcat 1	Female	23	Yes	10	NT
Bobcat 2	Male	8	Yes	NT	10
Bobcat 3	Female	8	Yes	NT	10
Bobcat 4	Male	15	Yes	NT	10
Bobcat 5	Female	8	Yes	NT	10
